# Supplementary material for: Prevalence of hepatitis B virus infection and its associated factors among students in N’Djamena, Chad
Source: PLoS One. 2024 Apr 18;19(4):e0273589. doi: 10.1371/journal.pone.0273589 (PMC11025733; doi:10.1371/journal.pone.0273589)
Supplement: S1 Data — (XLSX) [file pone.0273589.s004.xlsx]

## Sheet: Sheet1
patient_code	Site	Age	Level1	Marital Status	Number_Sexual_partenar	sex	Knowledge_of_Hepatitis B	History of HBV screening	History of blood transfusions	History of surgical procedure	History of hospital admission	Mother HBV	Family history HBV	transcutaneous medical examinations	History of injection of drugs	risky_practice	Jail	Unprotected sex	Alcoolism	Sharing of sharp materials	type of housing	housing density	share clothing	Shared bedding	results
TC FSE 01	FSE	20	Bachelor1	Single	more than one	Male	no	no	no	no	no	no	no	no	no	no	no	yes	no	no	Family	more than two	yes	no	negative
TC FSE 02	FSE	23	Bachelor1	Single	more than one	Male	no	no	no	no	no	no	no	no	no	no	no	yes	no	no	flat share	more than two	no	no	negative
TC FSE 03	FSE	20	Bachelor1	Single	more than one	Male	no	no	no	no	no	no	yes	no	no	no	no	yes	no	yes	flat share	1-2	yes	yes	negative
TC FSE 04	FSE	24	Bachelor1	Maried	more than one	Male	no	no	no	no	no	no	yes	no	no	no	no	yes	yes	yes	alone	more than two	yes	no	negative
TC FSE 05	FSE	20	Bachelor1	Single	more than one	Femal	no	no	no	no	no	no	yes	no	no	yes	no	no	no	yes	flat share	more than two	yes	no	negative
TC FSE 06	FSE	26	Bachelor3	Single	more than one	Male	yes	no	no	no	no	no	no	no	no	no	no	yes	yes	no	alone	more than two	no	no	negative
TC FSE 07	FSE	25	Bachelor1	Single	one	Male	no	no	no	no	no	no	no	no	no	no	no	no	yes	no	flat share	1-2	no	no	negative
TC FSE 08	FSE	22	Bachelor2	Single	more than one	Male	yes	no	yes	no	no	no	Ignore	no	no	no	no	yes	yes	no	flat share	more than two	no	yes	negative
TC FSE 09	FSE	21	Bachelor2	Single	one	Male	yes	no	no	no	no	yes	Ignore	no	no	yes	no	yes	yes	yes	alone	1-2	yes	no	negative
TC FSE 10	FSE	21	Bachelor1	Single	more than one	Male	yes	yes	no	no	no	no	no	no	no	no	no	no	yes	yes	alone	1-2	no	yes	negative
TC FSE 100	FSE	22	Bachelor2	Single	one	Male	yes	yes	no	no	no	yes	Ignore	no	no	yes	no	no	no	no	Family	more than two	no	no	positive
TC FSE 11	FSE	25	Bachelor2	Maried	one	Male	yes	yes	yes	no	no	no	no	no	no	no	no	yes	yes	no	flat share	more than two	no	no	negative
TC FSE 12	FSE	21	Bachelor3	Single	more than one	Femal	no	no	no	no	yes	no	Ignore	no	no	yes	no	yes	no	yes	flat share	more than two	yes	yes	negative
TC FSE 13	FSE	22	Bachelor2	Maried	more than one	Male	no	no	no	no	no	yes	Ignore	no	no	yes	no	yes	no	no	flat share	1-2	no	no	negative
TC FSE 14	FSE	20	Bachelor1	Single	one	Male	no	no	no	no	no	yes	Ignore	no	no	no	no	yes	yes	yes	Family	more than two	no	no	negative
TC FSE 15	FSE	23	Bachelor2	Single	one	Male	no	yes	no	no	no	no	no	no	no	no	no	yes	yes	no	Family	1-2	no	no	negative
TC FSE 16	FSE	27	Bachelor1	Maried	one	Male	no	no	no	no	yes	no	Ignore	no	yes	yes	no	yes	yes	yes	Family	more than two	no	yes	negative
TC FSE 17	FSE	25	Bachelor1	Single	one	Male	yes	no	no	no	no	no	no	no	no	no	no	yes	yes	yes	flat share	1-2	no	no	negative
TC FSE 18	FSE	19	Bachelor1	Single	one	Male	yes	no	no	no	no	no	no	yes	no	no	no	yes	yes	no	flat share	1-2	no	no	negative
TC FSE 19	FSE	29	Bachelor3	Maried	one	Male	yes	yes	no	no	no	no	no	no	no	no	no	yes	no	no	Family	1-2	no	no	negative
TC FSE 20	FSE	23	Bachelor2	Maried	one	Male	no	no	no	no	yes	no	no	no	no	no	no	yes	yes	no	alone	1-2	no	yes	negative
TC FSE 21	FSE	20	Bachelor1	Single	more than one	Male	yes	no	no	no	no	yes	Ignore	no	no	no	no	yes	yes	no	flat share	more than two	no	yes	negative
TC FSE 22	FSE	51	Master & PhD	Maried	more than one	Male	yes	no	no	no	no	no	no	no	no	no	no	yes	yes	no	alone	1-2	no	yes	negative
TC FSE 23	FSE	25	Bachelor2	Single	more than one	Male	no	no	no	no	yes	no	yes	yes	no	no	no	yes	yes	yes	flat share	1-2	no	yes	positive
TC FSE 24	FSE	25	Bachelor2	Single	more than one	Male	yes	no	no	yes	yes	no	no	no	yes	yes	yes	yes	yes	yes	flat share	1-2	no	yes	negative
TC FSE 25	FSE	22	Bachelor2	Single	more than one	Male	yes	no	no	no	no	yes	no	no	no	no	no	yes	yes	no	alone	1-2	no	yes	positive
TC FSE 26	FSE	25	Bachelor2	Single	one	Male	no	no	no	no	no	yes	Ignore	no	no	no	no	yes	yes	no	alone	1-2	no	yes	negative
TC FSE 27	FSE	22	Bachelor3	Single	one	Femal	yes	no	no	no	no	no	yes	no	no	no	no	yes	no	yes	Family	more than two	yes	yes	negative
TC FSE 28	FSE	54	Bachelor1	Maried	one	Male	yes	yes	no	no	no	no	no	no	no	no	no	yes	yes	yes	Family	more than two	no	yes	negative
TC FSE 29	FSE	24	Bachelor2	Single	more than one	Femal	yes	yes	no	no	no	yes	yes	no	no	no	no	no	no	yes	Family	more than two	yes	yes	positive
TC FSE 30	FSE	23	Bachelor2	Single	more than one	Male	yes	no	no	no	yes	no	no	no	no	no	no	no	yes	yes	Family	more than two	no	yes	negative
TC FSE 31	FSE	42	Bachelor1	Maried	one	Male	yes	no	yes	no	yes	no	no	no	no	no	no	yes	yes	no	Family	more than two	no	yes	negative
TC FSE 32	FSE	22	Bachelor2	Single	one	Femal	yes	no	yes	no	no	no	no	no	yes	yes	no	no	no	no	Family	more than two	no	yes	negative
TC FSE 33	FSE	22	Bachelor1	Single	more than one	Male	yes	no	no	no	yes	no	no	no	no	no	no	no	yes	no	Family	more than two	yes	yes	negative
TC FSE 34	FSE	23	Bachelor3	Single	one	Femal	yes	no	no	no	no	yes	Ignore	no	no	no	no	no	yes	no	Family	more than two	no	yes	negative
TC FSE 35	FSE	21	Bachelor2	Single	one	Male	yes	yes	no	no	no	no	no	no	no	no	no	yes	yes	no	Family	more than two	no	yes	negative
TC FSE 36	FSE	22	Bachelor3	Single	one	Femal	yes	no	no	no	no	no	yes	no	no	no	no	yes	yes	no	Family	more than two	no	yes	negative
TC FSE 37	FSE	46	Bachelor1	Maried	one	Male	yes	yes	yes	no	no	yes	yes	no	no	no	no	yes	no	no	Family	more than two	no	yes	negative
TC FSE 38	FSE	22	Bachelor3	Single	one	Femal	yes	no	no	no	yes	yes	yes	no	no	no	no	no	no	no	Family	more than two	yes	yes	negative
TC FSE 39	FSE	22	Bachelor2	Single	more than one	Male	yes	no	yes	no	yes	no	no	no	no	no	no	yes	yes	no	Family	more than two	no	yes	negative
TC FSE 40	FSE	26	Bachelor3	Single	one	Male	yes	no	no	no	no	no	Ignore	no	no	no	no	yes	yes	yes	Family	more than two	no	yes	negative
TC FSE 41	FSE	32	Bachelor3	Maried	one	Male	yes	no	yes	yes	yes	no	no	no	no	no	no	yes	yes	no	Family	more than two	no	yes	negative
TC FSE 42	FSE	21	Bachelor2	Single	one	Male	yes	yes	no	no	no	no	no	no	no	no	no	yes	yes	yes	Family	more than two	yes	yes	negative
TC FSE 43	FSE	24	Bachelor2	Single	one	Male	yes	no	no	no	no	no	no	no	no	no	no	yes	yes	no	Family	more than two	yes	no	negative
TC FSE 44	FSE	24	Bachelor1	Single	one	Male	yes	no	no	no	no	no	no	no	no	no	no	yes	no	yes	Family	more than two	yes	yes	positive
TC FSE 45	FSE	22	Bachelor1	Single	one	Femal	yes	no	no	no	no	no	no	no	no	no	no	yes	yes	yes	Family	more than two	no	yes	negative
TC FSE 46	FSE	26	Bachelor3	Single	one	Male	yes	no	no	no	yes	no	no	no	no	no	yes	yes	no	no	Family	more than two	no	yes	negative
TC FSE 47	FSE	22	Bachelor2	Single	more than one	Male	yes	no	no	no	no	no	no	no	no	no	no	yes	yes	yes	Family	more than two	yes	yes	negative
TC FSE 48	FSE	22	Bachelor1	Single	one	Femal	yes	yes	no	no	no	no	no	no	no	no	no	yes	yes	no	Family	more than two	no	yes	positive
TC FSE 49	FSE	23	Bachelor1	Maried	more than one	Femal	yes	no	yes	yes	yes	no	yes	no	no	no	no	yes	yes	yes	Family	more than two	no	yes	negative
TC FSE 50	FSE	42	Bachelor3	Maried	one	Male	yes	yes	no	no	no	yes	no	no	no	no	no	yes	yes	no	Family	more than two	no	yes	negative
TC FSE 51	FSE	24	Bachelor3	Single	one	Male	yes	no	yes	no	yes	no	no	no	no	no	yes	yes	no	yes	Family	more than two	no	no	negative
TC FSE 52	FSE	27	Bachelor3	Single	one	Male	yes	no	yes	no	yes	no	yes	no	no	no	no	yes	yes	no	Family	more than two	no	no	negative
TC FSE 53	FSE	22	Bachelor1	Single	one	Femal	yes	no	no	no	no	yes	Ignore	no	no	no	no	yes	no	yes	Family	more than two	no	yes	negative
TC FSE 54	FSE	21	Bachelor1	Single	one	Femal	yes	yes	yes	no	yes	no	no	no	no	no	no	no	no	no	Family	more than two	no	yes	positive
TC FSE 55	FSE	20	Bachelor1	Single	one	Male	yes	no	no	no	no	no	no	no	no	no	no	yes	yes	yes	Family	more than two	no	yes	positive
TC FSE 56	FSE	22	Bachelor2	Single	one	Femal	yes	no	no	no	yes	no	no	no	no	no	no	no	no	no	Family	more than two	no	no	negative
TC FSE 57	FSE	22	Bachelor2	Single	one	Male	yes	no	no	no	no	yes	Ignore	no	no	no	no	no	yes	no	Family	more than two	no	yes	negative
TC FSE 58	FSE	22	Bachelor2	Single	one	Male	yes	no	no	no	no	no	no	no	no	no	no	no	no	no	Family	more than two	no	no	positive
TC FSE 59	FSE	23	Bachelor3	Single	one	Male	yes	no	no	no	no	no	no	no	no	no	no	yes	yes	yes	alone	1-2	no	no	negative
TC FSE 60	FSE	24	Bachelor3	Single	more than one	Male	yes	no	no	no	no	no	no	no	no	no	no	no	no	no	Family	more than two	no	yes	negative
TC FSE 61	FSE	21	Bachelor2	Single	one	Male	yes	no	no	no	yes	no	no	no	no	no	no	no	no	yes	Family	more than two	no	yes	negative
TC FSE 62	FSE	31	Bachelor2	Maried	more than one	Male	yes	no	no	no	no	no	no	no	no	no	no	yes	no	no	Family	more than two	no	yes	negative
TC FSE 63	FSE	26	Bachelor3	Single	one	Male	yes	no	yes	no	no	no	no	no	no	no	no	yes	no	no	Family	more than two	no	yes	positive
TC FSE 64	FSE	21	Bachelor3	Single	more than one	Femal	yes	no	no	no	no	no	yes	no	no	no	no	no	yes	yes	Family	more than two	no	yes	negative
TC FSE 65	FSE	24	Bachelor3	Single	one	Male	yes	no	no	no	yes	no	no	no	no	no	no	no	yes	no	Family	more than two	no	yes	negative
TC FSE 66	FSE	24	Bachelor2	Single	one	Male	yes	no	no	no	yes	no	no	no	no	no	no	no	no	no	Family	more than two	yes	yes	negative
TC FSE 67	FSE	21	Bachelor1	Single	more than one	Male	yes	no	no	no	no	yes	yes	no	no	no	no	no	yes	no	Family	more than two	no	yes	negative
TC FSE 68	FSE	20	Bachelor1	Single	more than one	Male	yes	no	no	no	no	no	Ignore	no	no	no	no	no	yes	yes	Family	more than two	no	yes	negative
TC FSE 69	FSE	21	Bachelor1	Single	more than one	Male	yes	no	no	no	no	no	no	no	no	no	no	no	yes	yes	Family	more than two	no	yes	negative
TC FSE 70	FSE	21	Bachelor1	Single	more than one	Male	yes	no	no	no	yes	yes	Ignore	no	no	no	no	no	no	yes	Family	more than two	no	yes	negative
TC FSE 71	FSE	41	Bachelor3	Single	more than one	Male	yes	no	no	no	yes	no	no	no	no	no	no	yes	yes	no	Family	more than two	no	yes	negative
TC FSE 72	FSE	22	Bachelor3	Single	more than one	Femal	yes	no	no	no	no	no	no	no	no	no	no	yes	no	no	Family	more than two	yes	yes	negative
TC FSE 73	FSE	25	Bachelor2	Single	more than one	Male	yes	no	no	no	no	no	no	no	no	no	no	yes	yes	no	Family	more than two	no	yes	positive
TC FSE 74	FSE	24	Bachelor2	Single	more than one	Male	yes	no	no	no	no	no	no	no	no	no	yes	yes	no	no	Family	more than two	no	yes	negative
TC FSE 75	FSE	21	Bachelor1	Single	one	Femal	yes	no	no	no	yes	no	no	no	no	no	no	yes	yes	no	Family	more than two	no	yes	negative
TC FSE 76	FSE	24	Bachelor2	Single	one	Male	yes	no	no	no	no	no	no	no	no	no	no	yes	yes	no	Family	more than two	no	yes	positive
TC FSE 77	FSE	24	Bachelor3	Single	one	Male	yes	yes	no	no	no	no	no	no	no	no	no	yes	no	yes	Family	more than two	no	yes	negative
TC FSE 78	FSE	23	Bachelor2	Single	more than one	Male	yes	no	no	no	yes	yes	Ignore	no	no	no	no	yes	no	no	Family	more than two	no	yes	negative
TC FSE 79	FSE	21	Bachelor1	Maried	more than one	Male	yes	no	no	no	no	no	no	no	no	no	no	yes	no	yes	Family	more than two	no	yes	negative
TC FSE 80	FSE	20	Bachelor2	Single	more than one	Male	yes	no	no	no	yes	no	no	no	no	no	no	yes	yes	yes	Family	more than two	no	no	negative
TC FSE 81	FSE	22	Bachelor1	Single	one	Male	yes	no	no	no	no	no	no	no	no	no	no	yes	no	no	Family	more than two	no	yes	negative
TC FSE 82	FSE	21	Bachelor2	Single	one	Male	yes	no	no	no	no	no	no	no	no	no	no	yes	yes	yes	Family	more than two	no	yes	negative
TC FSE 83	FSE	28	Master & PhD	Single	more than one	Femal	yes	yes	no	no	no	no	no	no	no	no	no	no	no	yes	Family	more than two	yes	yes	negative
TC FSE 84	FSE	25	Bachelor1	Single	more than one	Male	yes	no	no	no	no	no	yes	no	no	no	no	no	yes	no	Family	more than two	yes	yes	negative
TC FSE 85	FSE	24	Bachelor1	Maried	more than one	Male	yes	no	no	no	no	yes	Ignore	no	no	no	no	no	yes	yes	Family	more than two	yes	yes	negative
TC FSE 86	FSE	26	Bachelor3	Single	more than one	Male	yes	no	no	no	yes	no	no	no	no	no	no	yes	yes	no	Family	more than two	yes	yes	negative
TC FSE 87	FSE	21	Bachelor3	Single	more than one	Male	yes	no	no	no	no	no	no	no	no	no	no	no	no	no	Family	more than two	no	yes	negative
TC FSE 88	FSE	27	Bachelor3	Maried	more than one	Femal	yes	no	no	no	no	no	no	no	no	no	no	yes	yes	yes	Family	more than two	no	yes	negative
TC FSE 89	FSE	25	Bachelor2	Single	more than one	Male	no	yes	no	no	no	no	yes	no	no	yes	no	yes	no	yes	flat share	more than two	no	no	negative
TC FSE 90	FSE	23	Bachelor1	Single	more than one	Male	no	no	no	no	no	no	Ignore	no	no	yes	no	yes	no	yes	alone	1-2	no	no	negative
TC FSE 91	FSE	22	Bachelor3	Single	more than one	Femal	no	no	no	no	no	no	no	no	no	no	no	yes	no	no	flat share	1-2	yes	no	negative
TC FSE 92	FSE	26	Bachelor3	Single	more than one	Male	no	no	no	no	no	yes	Ignore	no	no	yes	no	yes	no	no	Family	1-2	no	no	negative
TC FSE 93	FSE	21	Bachelor1	Single	more than one	Femal	yes	no	no	no	no	no	no	no	no	no	no	yes	no	no	Family	more than two	yes	yes	negative
TC FSE 94	FSE	25	Bachelor1	Single	more than one	Male	no	no	no	no	no	no	no	no	no	yes	no	yes	no	no	alone	1-2	no	no	negative
TC FSE 95	FSE	26	Bachelor2	Single	more than one	Femal	yes	yes	no	no	yes	no	no	no	no	no	no	yes	yes	no	Family	1-2	no	no	negative
TC FSE 97	FSE	21	Bachelor1	Single	more than one	Femal	no	no	no	yes	no	yes	Ignore	no	no	yes	no	no	yes	yes	flat share	more than two	no	yes	negative
TC FSE 98	FSE	20	Bachelor1	Single	one	Femal	no	no	no	no	no	yes	Ignore	yes	no	yes	no	no	no	no	flat share	1-2	no	no	negative
TC FSE 99	FSE	26	Bachelor3	Single	one	Femal	no	no	no	no	no	no	no	no	no	no	no	no	no	no	flat share	more than two	no	no	positive
TC FSEA 01	FSEA	24	Bachelor3	Single	more than one	Femal	yes	no	no	no	yes	yes	Ignore	yes	no	no	no	yes	yes	no	alone	1-2	no	yes	negative
TC FSEA 02	FSEA	25	Bachelor3	Single	more than one	Male	no	no	no	no	no	yes	Ignore	no	no	no	no	yes	no	no	alone	1-2	no	no	negative
TC FSEA 03	FSEA	23	Bachelor3	Single	one	Male	no	no	no	no	no	no	no	no	no	yes	no	yes	no	yes	alone	1-2	no	no	negative
TC FSEA 04	FSEA	24	Bachelor3	Single	more than one	Male	yes	no	no	no	yes	yes	Ignore	yes	no	no	no	yes	yes	no	alone	1-2	no	no	negative
TC FSEA 05	FSEA	24	Bachelor2	Single	one	Male	yes	yes	yes	yes	no	no	yes	no	no	no	no	no	no	no	alone	1-2	no	yes	negative
TC FSEA 06	FSEA	28	Bachelor3	Single	more than one	Male	no	no	no	no	no	no	no	yes	no	no	yes	no	no	no	Family	1-2	no	no	negative
TC FSEA 07	FSEA	25	Bachelor3	Single	one	Male	yes	no	no	yes	no	yes	Ignore	no	no	no	no	yes	no	yes	alone	1-2	no	no	negative
TC FSEA 08	FSEA	22	Bachelor2	Single	more than one	Male	no	no	yes	no	no	no	no	no	no	no	no	no	no	no	Family	1-2	no	yes	negative
TC FSEA 09	FSEA	24	Bachelor2	Single	more than one	Male	no	no	no	no	no	no	no	yes	no	no	yes	yes	no	no	alone	1-2	no	no	negative
TC FSEA 10	FSEA	23	Bachelor3	Single	one	Male	yes	no	no	no	no	no	yes	yes	no	no	no	yes	no	no	Family	1-2	no	yes	negative
TC FSEA 11	FSEA	26	Bachelor3	Single	one	Male	yes	yes	no	no	no	no	no	no	no	yes	no	yes	yes	no	Family	1-2	no	yes	negative
TC FSEA 12	FSEA	24	Bachelor3	Single	one	Male	yes	no	no	no	no	yes	Ignore	no	no	no	no	no	no	no	Family	1-2	no	no	negative
TC FSEA 13	FSEA	26	Bachelor2	Single	one	Male	no	no	no	no	no	no	yes	yes	no	no	no	no	no	no	alone	1-2	yes	yes	negative
TC FSEA 14	FSEA	24	Bachelor3	Single	one	Male	no	yes	no	no	yes	no	yes	yes	no	no	no	no	yes	no	flat share	1-2	yes	yes	negative
TC FSEA 15	FSEA	24	Bachelor1	Single	one	Male	yes	no	no	no	no	no	no	no	no	yes	no	yes	no	yes	Family	1-2	no	yes	negative
TC FSEA 16	FSEA	25	Bachelor3	Single	more than one	Male	yes	no	no	no	no	no	no	no	no	yes	no	no	no	no	alone	1-2	no	no	negative
TC FSEA 17	FSEA	22	Bachelor3	Maried	more than one	Male	no	no	no	no	no	no	no	no	no	no	no	no	yes	yes	flat share	1-2	no	no	positive
TC FSEA 18	FSEA	20	Bachelor1	Single	one	Male	yes	no	no	no	yes	yes	Ignore	no	no	no	no	yes	no	no	Family	1-2	no	yes	negative
TC FSEA 19	FSEA	22	Bachelor3	Single	more than one	Male	yes	yes	no	no	yes	yes	yes	no	no	no	no	no	yes	no	flat share	1-2	no	yes	positive
TC FSEA 20	FSEA	22	Bachelor2	Single	more than one	Femal	no	no	no	no	no	yes	Ignore	no	no	yes	no	no	no	no	Family	more than two	no	yes	negative
TC FSEA 21	FSEA	23	Bachelor2	Single	one	Femal	yes	yes	no	no	yes	no	no	no	no	no	no	yes	yes	no	Family	1-2	no	no	negative
TC FSEA 22	FSEA	21	Bachelor1	Single	more than one	Male	no	no	yes	no	no	yes	yes	yes	no	yes	no	yes	yes	yes	flat share	1-2	no	no	positive
TC FSEA 23	FSEA	26	Bachelor2	Maried	one	Male	yes	no	yes	no	no	no	yes	no	no	yes	no	yes	yes	yes	Family	more than two	no	yes	negative
TC FSEA 24	FSEA	26	Bachelor1	Single	more than one	Male	no	no	no	no	yes	no	yes	no	no	yes	no	yes	yes	no	flat share	1-2	no	yes	negative
TC FSEA 25	FSEA	23	Bachelor3	Single	one	Male	no	no	no	no	yes	no	no	no	no	yes	no	yes	yes	yes	flat share	1-2	no	yes	negative
TC FSEA 26	FSEA	22	Bachelor2	Single	more than one	Male	yes	no	no	no	no	no	no	yes	no	yes	no	yes	yes	yes	alone	more than two	no	yes	negative
TC FSEA 27	FSEA	22	Bachelor2	Single	more than one	Male	yes	yes	no	no	no	no	no	yes	no	no	no	yes	yes	yes	alone	1-2	no	no	negative
TC FSEA 28	FSEA	30	Bachelor3	Maried	more than one	Male	no	yes	no	no	no	no	no	no	no	no	no	no	no	no	Family	1-2	no	yes	negative
TC FSEA 29	FSEA	26	Bachelor3	Single	more than one	Male	no	no	no	no	no	no	no	no	no	yes	no	yes	no	no	Family	1-2	no	yes	negative
TC FSEA 30	FSEA	23	Bachelor2	Single	more than one	Male	no	no	yes	no	no	yes	Ignore	no	no	yes	no	no	yes	no	alone	1-2	no	no	negative
TC FSEA 31	FSEA	22	Bachelor2	Single	more than one	Male	no	no	no	no	no	no	no	no	no	no	no	no	no	no	Family	1-2	no	no	negative
TC FSEA 32	FSEA	24	Bachelor3	Single	more than one	Male	no	no	yes	no	no	no	no	no	no	yes	no	no	no	no	alone	1-2	no	no	negative
TC FSEA 33	FSEA	22	Bachelor2	Single	one	Male	yes	no	no	no	yes	no	no	no	no	yes	no	yes	no	yes	flat share	more than two	yes	yes	negative
TC FSEA 34	FSEA	27	Bachelor3	Single	more than one	Male	yes	no	no	no	no	no	no	no	no	no	no	no	no	no	alone	1-2	no	no	negative
TC FSEA 35	FSEA	24	Bachelor2	Single	more than one	Male	no	no	no	no	yes	yes	Ignore	no	no	no	no	yes	yes	yes	Family	1-2	yes	yes	negative
TC FSEA 36	FSEA	22	Bachelor2	Single	one	Male	no	no	no	no	yes	yes	no	no	no	yes	no	yes	no	yes	Family	1-2	no	yes	negative
TC FSEA 37	FSEA	24	Bachelor2	Maried	more than one	Male	no	yes	yes	no	no	no	yes	no	no	no	no	yes	yes	yes	Family	more than two	yes	yes	negative
TC FSEA 38	FSEA	24	Bachelor2	Single	one	Male	no	yes	no	no	no	no	no	no	no	yes	no	yes	yes	no	Family	more than two	no	no	negative
TC FSEA 39	FSEA	22	Bachelor2	Single	more than one	Male	no	no	no	no	yes	no	no	no	no	no	no	yes	no	yes	Family	1-2	yes	no	positive
TC FSEA 40	FSEA	22	Bachelor3	Single	more than one	Femal	yes	no	no	no	yes	no	no	yes	no	no	no	yes	yes	yes	Family	1-2	yes	yes	negative
TC FSEA 41	FSEA	23	Bachelor3	Single	more than one	Male	yes	no	no	no	no	no	yes	no	no	no	no	no	no	no	alone	1-2	no	no	negative
TC FSEA 42	FSEA	24	Bachelor3	Single	more than one	Male	no	no	no	no	no	no	no	no	no	yes	no	no	no	no	flat share	1-2	no	yes	negative
TC FSEA 43	FSEA	25	Bachelor2	Single	more than one	Male	no	no	no	no	no	no	no	no	no	no	no	no	yes	no	Family	1-2	no	no	negative
TC FSEA 44	FSEA	23	Bachelor3	Single	one	Male	no	no	no	yes	yes	no	no	yes	no	no	no	yes	no	no	alone	1-2	no	yes	negative
TC FSEA 45	FSEA	24	Bachelor2	Single	more than one	Male	no	no	no	no	no	yes	Ignore	no	no	yes	no	no	no	yes	Family	1-2	no	yes	negative
TC FSEA 46	FSEA	25	Bachelor3	Single	more than one	Male	yes	yes	no	no	yes	no	yes	no	no	yes	no	no	no	yes	Family	more than two	yes	yes	positive
TC FSEA 47	FSEA	27	Bachelor3	Single	more than one	Male	yes	no	no	no	no	no	no	no	no	no	no	no	no	no	alone	1-2	yes	yes	negative
TC FSEA 48	FSEA	24	Bachelor3	Single	more than one	Male	yes	no	no	no	no	no	no	yes	no	no	no	no	no	no	alone	1-2	no	yes	negative
TC FSEA 49	FSEA	26	Bachelor3	Maried	more than one	Male	yes	yes	yes	no	no	no	yes	no	no	yes	yes	yes	no	yes	alone	1-2	no	yes	negative
TC FSEA 50	FSEA	23	Bachelor2	Single	more than one	Male	no	no	no	no	no	no	no	no	no	yes	no	no	no	no	Family	1-2	no	no	negative
TC FSHS 01	FSHS	24	Bachelor3	Single	one	Male	no	no	no	no	no	no	no	no	no	no	no	yes	yes	no	flat share	1-2	no	no	positive
TC FSHS 02	FSHS	21	Bachelor2	Single	more than one	Male	yes	no	yes	no	no	no	yes	yes	no	no	no	yes	no	no	Family	1-2	no	no	negative
TC FSHS 03	FSHS	23	Bachelor2	Single	more than one	Male	no	no	no	no	no	no	yes	no	no	no	no	yes	no	no	Family	more than two	no	yes	negative
TC FSHS 04	FSHS	24	Bachelor2	Maried	one	Male	no	no	no	no	no	no	no	yes	no	no	no	yes	no	no	Family	more than two	no	no	negative
TC FSHS 05	FSHS	26	Bachelor3	Single	more than one	Femal	yes	no	no	no	no	no	no	no	no	no	no	no	yes	no	Family	1-2	no	no	positive
TC FSHS 06	FSHS	28	Bachelor3	Maried	one	Male	no	no	no	no	no	yes	Ignore	no	no	no	no	yes	yes	no	flat share	1-2	no	no	negative
TC FSHS 07	FSHS	24	Bachelor3	Single	more than one	Male	no	yes	no	no	no	yes	Ignore	no	no	no	no	no	yes	yes	Family	1-2	no	yes	negative
TC FSHS 08	FSHS	24	Bachelor3	Single	more than one	Male	no	no	no	no	no	no	yes	yes	no	no	no	no	no	no	Family	more than two	no	no	negative
TC FSHS 09	FSHS	21	Bachelor3	Single	more than one	Male	yes	no	no	no	no	yes	Ignore	no	no	no	no	no	no	yes	Family	1-2	no	no	negative
TC FSHS 10	FSHS	25	Bachelor1	Single	more than one	Male	yes	no	no	no	no	no	no	yes	no	no	no	yes	yes	no	alone	1-2	no	yes	negative
TC FSHS 11	FSHS	29	Bachelor2	Maried	more than one	Male	yes	yes	no	no	no	no	no	no	no	no	no	yes	no	no	Family	1-2	yes	yes	negative
TC FSHS 12	FSHS	23	Bachelor1	Single	more than one	Male	no	no	no	no	no	yes	yes	yes	no	no	no	no	no	no	Family	more than two	no	yes	negative
TC FSHS 13	FSHS	21	Bachelor2	Single	more than one	Male	no	no	no	no	no	no	no	no	no	yes	no	no	no	no	Family	more than two	no	no	negative
TC FSHS 14	FSHS	21	Bachelor2	Single	one	Male	no	yes	yes	no	no	yes	Ignore	no	no	no	no	yes	yes	no	Family	more than two	no	no	negative
TC FSHS 15	FSHS	25	Bachelor1	Maried	more than one	Male	no	no	no	no	no	no	no	no	no	no	no	no	no	no	Family	1-2	no	yes	negative
TC FSHS 16	FSHS	20	Bachelor2	Single	more than one	Male	yes	yes	yes	no	yes	yes	no	no	no	no	no	yes	yes	yes	Family	more than two	no	no	positive
TC FSHS 17	FSHS	23	Bachelor1	Single	one	Male	yes	yes	no	no	no	no	no	no	no	no	no	yes	no	no	Family	1-2	no	no	negative
TC FSHS 18	FSHS	23	Bachelor2	Single	one	Femal	no	no	no	no	no	no	yes	no	no	no	no	no	yes	yes	alone	1-2	no	no	negative
TC FSHS 19	FSHS	24	Bachelor2	Single	more than one	Femal	no	no	no	no	no	no	no	yes	no	no	no	no	yes	yes	Family	more than two	no	yes	positive
TC FSHS 20	FSHS	20	Bachelor1	Single	one	Femal	no	yes	yes	no	no	no	no	no	no	no	no	yes	yes	no	Family	1-2	no	no	positive
TC FSHS 21	FSHS	25	Bachelor2	Maried	more than one	Male	no	no	no	no	no	no	no	no	no	no	no	yes	yes	no	Family	1-2	no	yes	negative
TC FSHS 22	FSHS	21	Bachelor2	Single	more than one	Male	yes	no	no	no	yes	no	no	no	no	yes	yes	no	yes	yes	Family	1-2	yes	yes	negative
TC FSHS 23	FSHS	25	Bachelor2	Maried	more than one	Male	no	no	no	no	yes	no	no	no	no	no	no	no	yes	no	Family	1-2	no	no	positive
TC FSHS 24	FSHS	21	Bachelor1	Single	more than one	Male	yes	yes	no	no	yes	no	yes	no	no	no	no	no	no	no	Family	more than two	no	no	positive
TC FSHS 25	FSHS	22	Bachelor2	Single	more than one	Male	no	no	no	no	no	no	no	no	no	no	no	no	no	yes	Family	more than two	no	no	negative
TC FSHS 26	FSHS	23	Bachelor3	Maried	more than one	Male	no	no	no	no	yes	yes	no	no	no	no	no	yes	no	yes	alone	1-2	no	no	negative
TC FSHS 27	FSHS	22	Bachelor2	Single	more than one	Femal	no	no	no	yes	yes	yes	yes	no	no	no	no	yes	yes	no	Family	1-2	no	no	negative
TC FSHS 28	FSHS	25	Bachelor2	Single	one	Male	no	no	no	no	no	no	no	no	no	yes	no	yes	no	no	Family	1-2	no	yes	negative
TC FSHS 29	FSHS	27	Bachelor3	Maried	one	Male	no	no	no	no	no	no	Ignore	no	no	no	no	yes	no	no	Family	1-2	no	no	negative
TC FSHS 30	FSHS	29	Bachelor1	Maried	more than one	Male	yes	no	no	no	no	no	no	no	no	no	no	yes	yes	no	Family	more than two	yes	yes	negative
TC FSHS 31	FSHS	28	Bachelor3	Single	one	Male	no	no	no	no	no	no	Ignore	yes	no	no	no	yes	yes	yes	Family	1-2	no	no	negative
TC FSHS 32	FSHS	26	Bachelor2	Maried	more than one	Male	no	no	no	no	no	yes	Ignore	no	no	no	no	yes	yes	yes	Family	more than two	yes	yes	negative
TC FSHS 33	FSHS	23	Bachelor2	Maried	one	Male	yes	yes	no	no	no	no	no	no	no	yes	no	yes	yes	no	Family	1-2	no	yes	negative
TC FSHS 34	FSHS	23	Bachelor3	Single	more than one	Femal	no	yes	no	no	no	no	no	no	no	no	no	no	yes	yes	Family	1-2	yes	no	negative
TC FSHS 35	FSHS	24	Bachelor3	Single	more than one	Femal	no	yes	no	no	no	no	no	yes	no	no	no	yes	no	yes	Family	1-2	no	no	negative
TC FSHS 36	FSHS	26	Bachelor3	Maried	one	Femal	no	no	no	no	no	no	no	no	no	no	no	yes	yes	yes	flat share	more than two	yes	yes	negative
TC FSHS 37	FSHS	23	Bachelor1	Single	more than one	Male	no	no	no	no	no	yes	Ignore	no	no	yes	no	no	yes	yes	Family	1-2	no	no	positive
TC FSHS 38	FSHS	23	Bachelor3	Single	one	Male	no	no	no	no	yes	no	Ignore	no	no	no	no	no	no	no	Family	1-2	yes	no	negative
TC FSHS 39	FSHS	24	Bachelor1	Single	more than one	Male	no	no	no	no	no	yes	Ignore	no	no	yes	no	no	yes	no	Family	1-2	no	yes	negative
TC FSHS 40	FSHS	21	Bachelor2	Single	more than one	Male	yes	no	no	no	no	no	Ignore	no	no	no	no	yes	yes	no	Family	1-2	no	yes	negative
TC FSHS 41	FSHS	21	Bachelor3	Single	more than one	Male	no	yes	yes	no	no	no	no	no	no	yes	no	yes	no	no	Family	1-2	no	yes	negative
TC FSHS 42	FSHS	26	Bachelor3	Maried	one	Male	no	no	yes	yes	yes	yes	Ignore	no	no	no	yes	yes	yes	yes	flat share	more than two	no	no	negative
TC FSHS 43	FSHS	23	Bachelor2	Single	more than one	Male	no	no	no	no	no	no	no	no	yes	no	no	no	no	no	flat share	1-2	no	yes	negative
TC FSHS 44	FSHS	22	Bachelor3	Single	more than one	Femal	yes	yes	no	no	no	no	no	no	yes	no	no	yes	no	yes	Family	more than two	no	yes	negative
TC FSHS 45	FSHS	22	Bachelor1	Single	one	Male	no	no	no	no	no	no	no	no	yes	no	no	no	yes	no	Family	more than two	yes	yes	negative
TC FSHS 46	FSHS	21	Bachelor1	Single	one	Femal	no	no	no	no	no	no	no	no	no	no	no	yes	yes	no	Family	1-2	no	no	negative
TC FSHS 47	FSHS	25	Bachelor1	Single	more than one	Male	no	no	no	no	no	no	no	no	no	yes	no	no	yes	no	Family	1-2	no	no	negative
TC FSHS 48	FSHS	24	Bachelor3	Single	more than one	Male	no	no	no	no	yes	yes	Ignore	no	no	no	no	yes	yes	yes	Family	more than two	yes	yes	negative
TC FSHS 49	FSHS	24	Bachelor3	Maried	more than one	Male	no	no	no	no	no	yes	Ignore	no	no	no	no	no	yes	no	flat share	more than two	no	yes	negative
TC FSHS 50	FSHS	25	Bachelor3	Single	more than one	Male	yes	yes	yes	yes	yes	no	Ignore	yes	no	no	yes	no	no	no	Family	1-2	no	yes	negative
TC FSHS 51	FSHS	23	Bachelor1	Single	one	Male	no	no	no	no	no	no	no	no	no	no	no	no	yes	no	alone	1-2	no	no	negative
TC FSHS 52	FSHS	22	Bachelor1	Single	more than one	Male	no	no	no	no	no	yes	no	no	no	no	no	no	yes	yes	alone	1-2	no	no	negative
TC FSHS 53	FSHS	25	Bachelor1	Single	more than one	Male	yes	no	yes	no	no	no	Ignore	no	no	yes	yes	yes	yes	yes	flat share	1-2	no	yes	negative
TC FSHS 54	FSHS	21	Bachelor2	Single	more than one	Femal	no	no	no	no	yes	no	no	no	no	no	no	yes	no	no	alone	1-2	no	yes	negative
TC FSHS 55	FSHS	23	Bachelor3	Single	one	Male	no	yes	no	no	no	yes	no	no	no	yes	no	yes	yes	no	Family	1-2	no	yes	negative
TC FSHS 56	FSHS	28	Bachelor3	Maried	more than one	Male	yes	no	yes	no	no	no	Ignore	no	no	no	no	no	yes	yes	Family	more than two	yes	yes	negative
TC FSHS 57	FSHS	26	Bachelor2	Single	one	Male	yes	no	yes	no	yes	yes	yes	yes	no	no	no	yes	yes	yes	alone	1-2	no	no	negative
TC FSHS 58	FSHS	23	Bachelor2	Single	more than one	Male	yes	yes	no	no	no	yes	Ignore	no	no	no	yes	yes	no	yes	Family	1-2	no	no	negative
TC FSHS 59	FSHS	28	Bachelor3	Maried	one	Male	no	no	no	no	no	no	no	yes	no	no	no	yes	yes	no	Family	more than two	no	yes	negative
TC FSHS 60	FSHS	23	Bachelor3	Single	more than one	Male	no	yes	no	no	no	no	no	yes	no	no	no	no	yes	yes	Family	more than two	yes	yes	positive
TC FSHS 61	FSHS	26	Bachelor1	Single	more than one	Male	yes	yes	no	no	no	no	no	no	no	no	no	no	no	yes	Family	1-2	no	no	negative
TC FSHS 62	FSHS	23	Bachelor3	Single	more than one	Male	no	yes	no	no	no	no	Ignore	yes	no	no	no	yes	no	no	Family	1-2	no	yes	negative
TC FSHS 63	FSHS	23	Bachelor3	Single	more than one	Male	yes	no	no	no	no	no	Ignore	yes	no	no	no	yes	no	no	Family	1-2	no	yes	positive
TC FSHS 64	FSHS	27	Bachelor3	Single	more than one	Male	yes	no	no	no	yes	yes	Ignore	yes	no	no	yes	yes	yes	yes	Family	1-2	yes	yes	positive
TC FSHS 65	FSHS	23	Bachelor2	Single	more than one	Male	no	no	no	no	no	yes	Ignore	yes	no	yes	yes	yes	yes	yes	Family	more than two	yes	yes	negative
TC FSHS 66	FSHS	25	Bachelor2	Single	more than one	Male	no	no	no	no	no	no	no	no	no	no	no	yes	yes	yes	Family	1-2	yes	no	negative
TC FSHS 67	FSHS	24	Bachelor1	Single	more than one	Male	yes	yes	yes	no	no	no	no	yes	no	no	no	no	no	no	Family	more than two	no	yes	positive
TC FSHS 68	FSHS	23	Bachelor1	Maried	one	Male	no	no	no	no	no	no	no	yes	no	no	no	yes	yes	no	Family	more than two	no	yes	positive
TC FSHS 69	FSHS	23	Bachelor3	Maried	one	Male	no	no	no	no	no	no	no	no	no	no	yes	yes	yes	yes	flat share	1-2	no	no	positive
TC FSHS 70	FSHS	22	Bachelor1	Single	more than one	Femal	no	no	no	no	yes	no	no	no	no	no	no	no	no	no	Family	1-2	no	no	negative
TC FSHS 71	FSHS	20	Bachelor1	Single	more than one	Male	yes	no	yes	no	no	no	no	no	yes	no	yes	no	no	no	Family	more than two	no	no	negative
TC FSHS 72	FSHS	27	Bachelor2	Single	more than one	Male	no	no	no	no	no	no	no	yes	no	no	no	no	yes	no	Family	1-2	no	no	negative
TC FSHS 73	FSHS	23	Bachelor3	Single	more than one	Male	no	no	no	no	no	no	no	no	no	yes	no	no	no	yes	Family	1-2	no	no	negative
TC FSHS 74	FSHS	20	Bachelor2	Single	one	Male	no	yes	no	yes	yes	no	no	no	no	yes	no	no	no	yes	Family	more than two	no	yes	negative
TC FSHS 75	FSHS	22	Bachelor1	Single	more than one	Male	no	no	yes	no	yes	no	Ignore	no	no	no	no	yes	no	yes	flat share	1-2	no	no	positive
TC FSHS 76	FSHS	27	Bachelor3	Single	one	Male	no	no	no	no	no	yes	no	no	no	no	no	yes	yes	no	alone	1-2	no	no	negative
TC FSHS 77	FSHS	26	Bachelor3	Maried	more than one	Male	yes	no	no	no	no	no	no	no	no	yes	no	yes	yes	yes	Family	1-2	no	no	negative
TC FSHS 78	FSHS	22	Bachelor3	Single	more than one	Male	no	no	yes	no	no	no	no	no	no	yes	no	yes	yes	yes	Family	1-2	no	yes	negative
TC FSHS 79	FSHS	23	Bachelor1	Maried	one	Femal	no	yes	no	no	no	no	yes	no	no	yes	no	yes	no	no	Family	1-2	no	yes	negative
TC FSHS 80	FSHS	22	Bachelor3	Single	more than one	Femal	no	no	yes	no	no	no	yes	yes	no	yes	no	no	yes	no	Family	1-2	no	yes	positive
TC FSHS 81	FSHS	26	Bachelor2	Single	one	Male	yes	no	no	no	no	yes	Ignore	no	no	yes	no	yes	no	yes	Family	1-2	yes	yes	negative
TC FSHS 82	FSHS	24	Bachelor2	Single	one	Male	no	no	no	no	yes	yes	Ignore	yes	no	yes	yes	yes	no	yes	Family	1-2	yes	yes	negative
TC FSHS 83	FSHS	25	Bachelor3	Single	one	Male	no	no	yes	no	no	yes	Ignore	no	no	no	no	yes	yes	yes	Family	more than two	no	no	negative
TCFLLAC 01	FLLAC	22	Bachelor2	Single	one	Femal	no	no	no	no	yes	no	no	no	no	no	no	no	no	yes	Family	more than two	no	yes	negative
TCFLLAC 02	FLLAC	26	Bachelor3	Single	one	Male	yes	yes	no	yes	yes	no	Ignore	no	no	yes	no	yes	yes	no	Family	1-2	no	yes	negative
TCFLLAC 03	FLLAC	24	Bachelor3	Single	more than one	Male	no	no	no	no	no	yes	Ignore	no	no	yes	no	no	yes	yes	Family	1-2	no	no	positive
TCFLLAC 04	FLLAC	24	Bachelor3	Single	more than one	Male	no	no	yes	no	no	no	yes	yes	no	yes	no	yes	yes	no	Family	1-2	no	yes	negative
TCFLLAC 05	FLLAC	26	Bachelor2	Single	more than one	Femal	no	no	no	no	no	yes	yes	yes	no	yes	no	yes	yes	yes	Family	more than two	no	yes	negative
TCFLLAC 06	FLLAC	22	Bachelor2	Single	more than one	Male	no	no	no	no	no	yes	Ignore	yes	no	yes	no	no	yes	no	Family	more than two	no	yes	negative
TCFLLAC 07	FLLAC	27	Bachelor2	Single	one	Male	no	yes	no	no	no	yes	yes	yes	no	yes	no	yes	no	yes	Family	more than two	no	yes	positive
TCFLLAC 08	FLLAC	26	Bachelor1	Maried	more than one	Male	no	no	no	no	no	yes	Ignore	no	no	yes	no	yes	yes	yes	flat share	1-2	no	yes	positive
TCFLLAC 09	FLLAC	21	Bachelor1	Single	more than one	Male	no	no	no	no	no	yes	Ignore	no	no	yes	no	no	no	no	Family	more than two	no	no	negative
TCFLLAC 10	FLLAC	21	Bachelor2	Single	more than one	Male	yes	yes	no	no	no	yes	no	yes	no	yes	yes	no	yes	yes	flat share	more than two	no	yes	positive
TCFLLAC 11	FLLAC	23	Bachelor3	Single	one	Male	yes	no	no	no	no	no	Ignore	no	no	yes	no	no	no	no	Family	1-2	no	yes	negative
TCFLLAC 12	FLLAC	27	Bachelor3	Single	more than one	Male	no	yes	no	no	no	no	no	no	no	yes	no	yes	yes	yes	alone	1-2	no	no	negative
TCFLLAC 13	FLLAC	21	Bachelor2	Single	one	Male	yes	no	no	no	no	no	no	no	no	no	no	yes	yes	yes	Family	more than two	no	no	positive
TCFLLAC 14	FLLAC	25	Bachelor2	Single	one	Male	no	no	no	no	no	no	no	yes	no	yes	no	yes	no	no	Family	1-2	no	no	positive
TCFLLAC 15	FLLAC	22	Bachelor3	Single	more than one	Male	no	no	yes	no	no	no	no	no	no	yes	no	yes	no	no	Family	1-2	no	yes	negative
TCFLLAC 16	FLLAC	20	Bachelor1	Single	one	Male	no	no	no	no	no	no	no	no	no	yes	no	no	no	no	Family	more than two	no	no	negative
TCFLLAC 17	FLLAC	22	Bachelor2	Single	more than one	Male	yes	no	no	no	no	no	no	no	no	no	no	no	no	yes	alone	1-2	no	no	negative
TCFLLAC 18	FLLAC	21	Bachelor1	Single	more than one	Male	no	no	no	no	no	yes	Ignore	yes	no	yes	no	yes	yes	no	alone	1-2	no	no	positive
TCFLLAC 19	FLLAC	28	Bachelor1	Maried	one	Male	yes	no	no	no	no	no	no	yes	no	yes	no	yes	no	no	Family	more than two	no	yes	negative
TCFLLAC 20	FLLAC	24	Bachelor3	Single	more than one	Male	yes	no	no	no	no	no	no	no	no	yes	no	yes	no	yes	Family	more than two	no	no	negative
TCFLLAC 21	FLLAC	30	Bachelor2	Single	more than one	Male	no	no	no	no	no	yes	Ignore	no	no	yes	yes	yes	no	no	Family	1-2	no	no	negative
TCFLLAC 22	FLLAC	25	Bachelor3	Single	more than one	Male	no	no	no	no	no	no	yes	no	no	yes	no	yes	no	yes	Family	1-2	no	yes	negative
TCFLLAC 23	FLLAC	21	Bachelor2	Single	more than one	Male	no	no	yes	no	no	no	no	no	no	no	no	yes	yes	yes	alone	more than two	no	no	negative
TCFLLAC 24	FLLAC	20	Bachelor1	Single	more than one	Male	yes	yes	no	no	no	no	yes	no	no	no	no	yes	no	no	Family	more than two	no	yes	positive
TCFLLAC 25	FLLAC	25	Bachelor1	Maried	one	Femal	yes	no	no	no	yes	no	no	no	no	no	no	yes	no	no	Family	1-2	no	yes	negative
TCFLLAC 26	FLLAC	28	Bachelor1	Maried	one	Femal	yes	yes	no	no	no	yes	yes	yes	no	yes	no	no	no	no	Family	1-2	no	yes	positive
TCFLLAC 27	FLLAC	27	Bachelor2	Maried	one	Femal	yes	no	no	no	no	no	no	yes	no	no	no	yes	no	yes	flat share	1-2	no	yes	positive
TCFLLAC 28	FLLAC	33	Bachelor3	Maried	more than one	Femal	no	yes	yes	no	no	yes	Ignore	yes	no	no	no	yes	yes	no	Family	1-2	no	yes	positive
TCFLLAC 29	FLLAC	27	Bachelor1	Single	more than one	Femal	no	no	yes	no	no	no	Ignore	yes	no	no	no	yes	no	no	Family	more than two	no	no	negative
TCFLLAC 30	FLLAC	27	Bachelor1	Maried	one	Femal	no	no	no	no	yes	no	no	no	no	no	no	yes	yes	no	Family	1-2	no	yes	negative
TCFLLAC 31	FLLAC	26	Bachelor1	Maried	more than one	Femal	yes	no	no	no	yes	no	no	yes	no	no	no	yes	no	no	Family	1-2	no	yes	negative
TCFLLAC 32	FLLAC	22	Bachelor2	Single	more than one	Male	no	yes	no	no	no	yes	Ignore	no	no	no	no	yes	yes	no	Family	more than two	no	no	negative
TCFLLAC 33	FLLAC	49	Bachelor1	Maried	one	Male	yes	no	no	no	no	no	no	no	no	no	no	yes	no	no	Family	more than two	yes	yes	negative
TCFLLAC 34	FLLAC	25	Bachelor3	Single	more than one	Femal	no	no	no	no	no	no	no	no	no	no	no	no	no	no	Family	1-2	no	yes	negative
TCFLLAC 35	FLLAC	30	Bachelor3	Single	more than one	Male	no	no	no	no	yes	yes	Ignore	yes	no	no	no	no	yes	no	Family	more than two	no	no	negative
TCFLLAC 36	FLLAC	18	Bachelor1	Single	more than one	Femal	no	yes	no	no	no	no	yes	no	no	no	yes	no	no	no	Family	more than two	no	no	negative
TCFLLAC 37	FLLAC	28	Bachelor2	Maried	one	Male	no	no	no	no	yes	yes	Ignore	no	no	no	no	no	no	no	Family	more than two	no	no	negative
TCFLLAC 38	FLLAC	18	Bachelor1	Single	more than one	Male	no	no	no	no	yes	yes	Ignore	no	no	no	no	no	no	no	Family	more than two	no	no	negative
TCFLLAC 39	FLLAC	30	Bachelor1	Maried	one	Femal	no	no	no	no	no	no	no	no	no	no	no	yes	no	no	Family	1-2	no	yes	negative
TCFLLAC 40	FLLAC	19	Bachelor1	Single	one	Male	yes	no	no	no	no	no	no	no	no	no	no	no	yes	no	Family	1-2	no	no	negative
TCFLLAC 41	FLLAC	25	Bachelor1	Maried	one	Femal	no	no	no	no	no	no	no	no	no	no	no	yes	no	no	Family	1-2	no	yes	positive
TCFLLAC 42	FLLAC	34	Master & PhD	Single	one	Male	yes	yes	yes	no	no	no	Ignore	no	no	no	no	no	no	no	Family	more than two	no	no	negative
TCFLLAC 43	FLLAC	27	Bachelor1	Single	more than one	Male	no	no	no	no	no	yes	Ignore	no	no	no	no	yes	yes	yes	Family	1-2	no	yes	negative
TCFLLAC 44	FLLAC	24	Bachelor1	Single	more than one	Male	no	yes	no	no	no	no	no	no	no	no	no	yes	no	yes	flat share	1-2	yes	yes	positive
TCFLLAC 45	FLLAC	21	Bachelor1	Single	more than one	Male	no	no	yes	no	no	no	no	no	no	no	no	no	no	no	flat share	1-2	no	yes	negative
TCFLLAC 46	FLLAC	22	Bachelor1	Single	one	Femal	no	no	no	no	no	no	yes	no	no	no	no	no	no	no	Family	1-2	no	yes	negative
TCFLLAC 47	FLLAC	24	Bachelor2	Single	more than one	Male	no	no	no	no	no	no	no	no	yes	no	no	yes	yes	no	Family	more than two	no	yes	negative
TCFLLAC 48	FLLAC	27	Bachelor3	Maried	one	Male	yes	yes	no	no	no	yes	Ignore	no	no	yes	no	yes	no	no	Family	1-2	no	no	positive
TCFLLAC 49	FLLAC	22	Bachelor2	Maried	one	Male	yes	no	no	no	no	yes	Ignore	no	no	yes	no	yes	yes	yes	Family	more than two	no	yes	negative
TCFLLAC 50	FLLAC	21	Bachelor1	Single	more than one	Male	yes	no	no	no	no	no	no	no	no	no	no	yes	no	no	alone	1-2	yes	yes	positive
TCFLLAC 51	FLLAC	21	Bachelor1	Single	more than one	Femal	yes	no	yes	no	no	yes	Ignore	yes	no	no	no	no	yes	no	flat share	1-2	no	no	negative
TCFLLAC 52	FLLAC	21	Bachelor1	Single	one	Femal	no	no	no	no	no	no	Ignore	yes	no	no	no	yes	yes	no	Family	more than two	no	no	negative
TCFLLAC 53	FLLAC	25	Bachelor2	Maried	more than one	Male	no	no	no	yes	yes	no	yes	yes	no	yes	no	no	yes	no	Family	1-2	no	yes	negative
TCFLLAC 54	FLLAC	24	Bachelor2	Single	more than one	Male	no	no	no	yes	no	no	no	no	no	no	no	no	no	no	Family	1-2	no	no	negative
TCFLLAC 55	FLLAC	22	Bachelor2	Single	more than one	Femal	no	yes	no	no	no	yes	no	no	no	no	no	no	no	yes	Family	1-2	yes	yes	negative
TCFLLAC 56	FLLAC	24	Bachelor3	Single	more than one	Male	no	no	no	no	no	no	Ignore	no	no	yes	no	no	yes	no	Family	1-2	no	no	negative
TCFLLAC 57	FLLAC	20	Bachelor1	Single	more than one	Male	no	no	no	no	no	yes	Ignore	no	no	no	no	yes	no	no	alone	1-2	no	yes	negative
TCFLLAC 58	FLLAC	22	Bachelor1	Single	one	Male	no	no	no	no	no	no	Ignore	no	no	yes	no	yes	yes	yes	Family	1-2	no	no	positive
TCFLLAC 59	FLLAC	27	Bachelor2	Single	more than one	Male	no	no	no	no	yes	no	no	no	no	no	no	no	yes	no	alone	1-2	no	no	negative
TCFLLAC 60	FLLAC	24	Bachelor1	Single	more than one	Male	yes	yes	no	no	no	yes	no	yes	no	yes	no	yes	no	no	Family	more than two	no	no	positive
TCFLLAC 61	FLLAC	23	Bachelor2	Single	one	Male	no	no	no	no	no	no	no	no	no	no	no	no	no	no	Family	1-2	no	no	negative
TCFLLAC 62	FLLAC	22	Bachelor3	Single	one	Male	no	no	no	no	no	no	no	no	no	no	no	no	no	no	alone	1-2	no	no	negative
TCFLLAC 63	FLLAC	25	Bachelor2	Maried	more than one	Male	no	no	no	no	no	no	no	no	no	no	no	yes	yes	yes	Family	more than two	no	no	negative
TCFLLAC 64	FLLAC	24	Bachelor1	Single	more than one	Male	no	yes	no	no	no	no	yes	no	no	no	no	no	yes	no	Family	1-2	no	yes	positive
TCFLLAC 65	FLLAC	21	Bachelor2	Single	one	Male	yes	no	no	no	no	no	no	no	no	no	no	no	yes	yes	Family	1-2	yes	yes	negative
TCFLLAC 66	FLLAC	24	Bachelor2	Single	one	Femal	no	no	no	no	no	no	no	no	no	no	no	yes	yes	yes	Family	1-2	no	yes	negative
TCFLLAC 67	FLLAC	25	Bachelor2	Single	one	Male	no	no	no	no	no	no	no	no	no	yes	no	yes	yes	yes	Family	more than two	no	yes	negative
TCFLLAC 68	FLLAC	22	Bachelor3	Single	more than one	Male	no	no	no	no	no	no	no	no	no	yes	no	no	no	no	Family	1-2	no	yes	negative
TCFLLAC 69	FLLAC	25	Bachelor1	Maried	more than one	Male	no	no	no	no	no	no	no	no	no	no	no	no	yes	no	Family	1-2	no	no	negative
TCFLLAC 70	FLLAC	23	Bachelor3	Single	more than one	Male	no	no	no	no	no	no	no	no	no	yes	no	yes	yes	yes	Family	more than two	no	yes	negative
TCFLLAC 71	FLLAC	20	Bachelor1	Single	one	Male	no	no	no	no	no	no	no	no	no	no	no	no	no	no	Family	1-2	yes	yes	negative
TCFLLAC 72	FLLAC	20	Bachelor1	Single	more than one	Male	yes	yes	no	no	no	no	Ignore	no	no	no	no	no	yes	no	Family	1-2	no	no	positive
TCFLLAC 73	FLLAC	24	Bachelor3	Single	one	Male	no	yes	no	no	yes	yes	Ignore	yes	no	no	yes	yes	no	no	Family	1-2	no	no	positive
TCFLLAC 74	FLLAC	22	Bachelor1	Single	more than one	Male	yes	no	no	no	no	yes	Ignore	no	yes	no	no	no	yes	no	Family	more than two	no	no	negative
TCFLLAC 75	FLLAC	24	Bachelor3	Maried	more than one	Male	no	no	no	no	yes	yes	Ignore	no	no	no	no	no	yes	yes	Family	1-2	no	yes	positive
TCFSEG01	FSEG	54	Master & PhD	Maried	one	Male	no	yes	yes	yes	yes	no	no	no	no	no	no	yes	no	no	Family	more than two	no	yes	negative
TCFSEG02	FSEG	25	Bachelor1	Single	one	Femal	no	no	no	no	no	no	no	no	no	no	no	no	no	no	Family	more than two	no	no	negative
TCFSEG03	FSEG	23	Bachelor1	Single	one	Femal	no	yes	no	no	yes	no	no	no	no	no	no	no	no	no	Family	more than two	yes	no	negative
TCFSEG04	FSEG	33	Bachelor1	Maried	one	Femal	yes	no	no	no	yes	no	no	no	no	no	no	yes	yes	yes	Family	more than two	yes	yes	negative
TCFSEG05	FSEG	23	Bachelor1	Single	more than one	Femal	yes	yes	no	no	no	no	no	no	no	no	no	no	no	no	Family	more than two	yes	yes	negative
TCFSEG06	FSEG	22	Bachelor2	Single	one	Femal	no	no	yes	no	no	no	yes	no	no	yes	no	yes	no	no	Family	more than two	no	yes	negative
TCFSEG07	FSEG	37	Bachelor3	Maried	one	Femal	yes	no	no	yes	yes	no	yes	no	no	no	no	yes	no	no	Family	more than two	yes	yes	negative
TCFSEG08	FSEG	42	Bachelor1	Single	one	Femal	no	yes	yes	yes	yes	no	no	no	no	no	no	yes	yes	yes	Family	more than two	yes	yes	negative
TCFSEG09	FSEG	28	Bachelor1	Maried	one	Femal	yes	no	no	no	no	no	no	no	no	no	no	yes	yes	yes	Family	more than two	no	yes	positive
TCFSEG10	FSEG	44	Bachelor1	Maried	one	Male	yes	yes	no	no	yes	no	no	no	no	no	no	yes	no	no	Family	more than two	no	yes	negative
TCFSEG100	FSEG	21	Bachelor1	Single	more than one	Male	no	yes	no	no	no	no	no	no	no	no	no	no	no	no	Family	more than two	no	no	negative
TCFSEG11	FSEG	24	Bachelor2	Single	more than one	Femal	yes	no	no	no	no	no	no	no	no	no	no	yes	no	no	Family	more than two	no	yes	negative
TCFSEG12	FSEG	23	Bachelor2	Single	one	Femal	yes	no	no	no	no	no	no	no	no	no	no	yes	no	yes	Family	more than two	yes	yes	negative
TCFSEG13	FSEG	25	Bachelor1	Maried	one	Femal	yes	no	no	no	yes	yes	Ignore	no	no	no	no	yes	no	no	Family	more than two	yes	yes	positive
TCFSEG14	FSEG	25	Bachelor2	Single	one	Male	yes	no	no	no	no	no	no	no	no	no	no	no	no	no	Family	more than two	no	yes	negative
TCFSEG15	FSEG	22	Bachelor2	Single	more than one	Male	yes	no	no	no	yes	no	no	no	no	no	no	no	no	yes	Family	more than two	no	yes	negative
TCFSEG16	FSEG	39	Bachelor1	Maried	more than one	Male	yes	no	no	no	no	no	no	no	no	no	no	yes	yes	no	alone	1-2	no	yes	negative
TCFSEG17	FSEG	26	Bachelor3	Single	more than one	Femal	yes	no	no	no	no	no	no	no	no	no	no	yes	yes	no	Family	more than two	yes	yes	negative
TCFSEG18	FSEG	24	Bachelor3	Single	more than one	Male	yes	yes	no	no	no	no	no	no	no	no	no	yes	yes	no	Family	more than two	yes	no	negative
TCFSEG19	FSEG	22	Bachelor1	Single	one	Femal	yes	no	no	yes	yes	no	no	no	no	no	no	no	no	no	Family	more than two	no	yes	negative
TCFSEG20	FSEG	37	Bachelor1	Maried	one	Male	yes	yes	no	no	no	no	no	no	no	no	no	yes	yes	yes	Family	more than two	no	yes	negative
TCFSEG21	FSEG	24	Bachelor3	Single	more than one	Male	yes	no	no	no	yes	no	no	no	no	no	no	no	no	yes	Family	more than two	no	yes	negative
TCFSEG22	FSEG	24	Bachelor3	Single	one	Male	yes	no	no	no	no	no	no	no	no	no	no	yes	yes	yes	Family	more than two	no	yes	negative
TCFSEG23	FSEG	19	Bachelor2	Single	more than one	Male	yes	no	no	no	yes	no	no	no	no	no	no	yes	yes	yes	Family	more than two	yes	yes	negative
TCFSEG24	FSEG	22	Bachelor3	Single	one	Male	yes	yes	no	no	no	no	no	no	no	no	no	yes	yes	no	Family	more than two	no	yes	negative
TCFSEG25	FSEG	25	Bachelor1	Single	one	Femal	yes	no	no	no	yes	yes	Ignore	no	no	no	no	yes	no	no	Family	more than two	yes	yes	negative
TCFSEG26	FSEG	59	Bachelor2	Maried	one	Femal	no	yes	no	no	no	yes	Ignore	no	no	no	no	no	yes	no	Family	1-2	no	yes	negative
TCFSEG27	FSEG	24	Bachelor3	Single	one	Male	yes	no	no	no	no	no	no	no	no	no	no	yes	yes	no	alone	1-2	no	no	negative
TCFSEG28	FSEG	21	Bachelor3	Single	one	Male	yes	no	no	no	yes	no	no	no	no	no	no	yes	yes	no	Family	more than two	no	yes	negative
TCFSEG29	FSEG	22	Bachelor3	Single	one	Male	yes	no	no	no	no	no	no	no	no	no	no	yes	no	no	Family	more than two	no	no	negative
TCFSEG30	FSEG	36	Master & PhD	Maried	more than one	Male	yes	yes	no	no	no	yes	yes	yes	no	no	no	yes	no	yes	Family	more than two	no	yes	negative
TCFSEG31	FSEG	21	Bachelor2	Single	one	Femal	yes	yes	yes	yes	yes	no	no	no	no	no	no	yes	no	no	Family	more than two	no	yes	negative
TCFSEG32	FSEG	30	Bachelor3	Maried	one	Male	no	no	no	no	no	yes	Ignore	no	no	no	no	yes	yes	no	Family	1-2	no	yes	negative
TCFSEG33	FSEG	23	Bachelor2	Single	one	Femal	yes	no	no	no	yes	no	no	no	no	no	no	yes	yes	no	Family	more than two	no	yes	negative
TCFSEG34	FSEG	42	Bachelor2	Single	more than one	Male	yes	yes	yes	no	no	no	no	no	no	no	no	yes	yes	no	Family	more than two	no	yes	negative
TCFSEG35	FSEG	25	Bachelor1	Single	one	Male	yes	yes	yes	no	no	no	no	no	no	no	no	yes	yes	yes	Family	more than two	no	no	negative
TCFSEG36	FSEG	34	Bachelor2	Single	one	Male	yes	no	no	no	no	no	no	no	no	no	no	no	no	no	alone	1-2	no	no	negative
TCFSEG37	FSEG	23	Bachelor3	Single	one	Male	yes	no	no	no	no	no	no	yes	no	yes	no	yes	yes	no	Family	1-2	no	yes	negative
TCFSEG38	FSEG	21	Bachelor1	Single	more than one	Male	yes	no	no	no	no	no	no	no	no	no	no	no	no	no	Family	more than two	no	no	negative
TCFSEG39	FSEG	23	Bachelor3	Single	more than one	Male	no	no	no	no	no	no	no	no	no	yes	no	no	no	no	Family	1-2	no	no	negative
TCFSEG40	FSEG	45	Bachelor2	Maried	one	Male	yes	no	no	no	no	no	no	no	no	no	no	yes	yes	no	Family	more than two	no	yes	negative
TCFSEG41	FSEG	35	Bachelor2	Single	more than one	Male	yes	no	no	no	no	no	no	yes	no	no	no	no	yes	no	Family	1-2	no	yes	negative
TCFSEG42	FSEG	74	Bachelor2	Maried	one	Male	yes	no	no	no	no	no	Ignore	no	no	no	yes	no	no	no	Family	more than two	no	yes	negative
TCFSEG43	FSEG	22	Bachelor1	Single	more than one	Femal	no	yes	no	no	no	no	Ignore	yes	no	yes	no	no	no	yes	Family	more than two	yes	yes	negative
TCFSEG44	FSEG	22	Bachelor1	Single	one	Femal	no	yes	no	no	no	no	Ignore	no	no	no	no	no	no	no	Family	1-2	no	no	negative
TCFSEG45	FSEG	21	Bachelor1	Maried	one	Femal	yes	no	no	no	yes	yes	yes	no	no	no	no	yes	no	yes	Family	more than two	no	yes	positive
TCFSEG46	FSEG	19	Bachelor1	Single	more than one	Male	no	no	no	no	yes	no	no	no	no	yes	no	yes	yes	yes	Family	more than two	yes	yes	negative
TCFSEG47	FSEG	18	Bachelor1	Single	more than one	Male	no	no	yes	no	no	yes	yes	no	yes	yes	no	yes	yes	yes	Family	1-2	no	yes	negative
TCFSEG48	FSEG	20	Bachelor1	Single	one	Male	no	no	no	no	no	yes	Ignore	no	no	yes	no	no	no	yes	Family	more than two	no	yes	negative
TCFSEG49	FSEG	20	Bachelor1	Single	one	Male	no	no	no	no	no	no	Ignore	no	no	no	no	yes	yes	yes	Family	1-2	no	no	negative
TCFSEG50	FSEG	21	Bachelor2	Single	more than one	Male	yes	no	no	no	no	yes	Ignore	no	yes	yes	no	yes	no	no	Family	1-2	no	yes	negative
TCFSEG51	FSEG	23	Bachelor1	Single	one	Male	no	no	no	no	no	yes	Ignore	yes	yes	yes	no	yes	yes	no	Family	more than two	yes	yes	negative
TCFSEG52	FSEG	22	Bachelor1	Single	more than one	Male	no	no	no	yes	no	no	Ignore	no	no	yes	no	no	no	yes	Family	more than two	no	no	negative
TCFSEG53	FSEG	30	Bachelor2	Maried	one	Male	no	no	no	no	no	no	no	no	no	yes	no	yes	no	yes	Family	more than two	no	yes	positive
TCFSEG54	FSEG	23	Bachelor1	Single	one	Male	yes	no	yes	no	no	yes	Ignore	yes	yes	yes	yes	yes	yes	yes	Family	more than two	yes	yes	negative
TCFSEG55	FSEG	22	Bachelor1	Single	more than one	Femal	yes	no	no	no	no	no	yes	no	no	no	no	yes	no	yes	Family	more than two	no	yes	negative
TCFSEG56	FSEG	24	Bachelor2	Single	more than one	Male	yes	no	no	no	no	no	no	no	no	no	no	no	no	no	Family	more than two	no	no	positive
TCFSEG57	FSEG	23	Bachelor1	Maried	one	Femal	yes	no	yes	yes	yes	no	no	no	no	no	no	yes	no	yes	Family	more than two	yes	yes	negative
TCFSEG58	FSEG	22	Bachelor2	Single	one	Femal	yes	no	no	no	no	no	no	no	no	no	no	yes	yes	yes	Family	more than two	no	yes	negative
TCFSEG59	FSEG	23	Bachelor1	Single	more than one	Male	yes	no	no	no	no	no	Ignore	no	no	no	yes	yes	yes	no	Family	more than two	no	yes	negative
TCFSEG60	FSEG	23	Bachelor3	Single	one	Femal	yes	no	no	no	yes	no	no	no	no	no	no	yes	no	no	Family	more than two	yes	yes	positive
TCFSEG61	FSEG	23	Bachelor2	Single	more than one	Male	yes	no	no	no	yes	no	no	no	no	no	no	no	yes	yes	Family	more than two	yes	yes	negative
TCFSEG62	FSEG	21	Bachelor1	Single	one	Femal	yes	no	no	no	yes	no	no	no	no	no	no	yes	yes	yes	Family	more than two	yes	no	negative
TCFSEG63	FSEG	20	Bachelor2	Single	more than one	Femal	yes	no	no	no	no	no	no	no	no	no	no	no	no	yes	Family	more than two	no	yes	negative
TCFSEG64	FSEG	22	Bachelor2	Single	more than one	Male	yes	no	no	no	no	no	no	no	no	no	yes	yes	yes	no	Family	more than two	no	yes	negative
TCFSEG65	FSEG	26	Bachelor2	Maried	more than one	Male	yes	yes	no	no	yes	yes	Ignore	no	no	no	no	yes	yes	no	flat share	more than two	no	yes	negative
TCFSEG66	FSEG	21	Bachelor2	Single	one	Male	yes	no	no	no	no	no	yes	no	no	no	no	no	yes	no	Family	more than two	no	no	negative
TCFSEG67	FSEG	26	Bachelor1	Single	more than one	Male	yes	no	no	no	yes	no	no	no	no	no	no	yes	yes	no	Family	more than two	no	no	negative
TCFSEG68	FSEG	23	Bachelor1	Single	more than one	Male	yes	no	no	no	yes	no	no	no	no	no	no	yes	yes	no	Family	more than two	yes	yes	negative
TCFSEG69	FSEG	26	Bachelor2	Single	more than one	Male	yes	no	no	no	no	yes	Ignore	no	no	no	yes	no	yes	yes	Family	more than two	no	no	negative
TCFSEG70	FSEG	21	Bachelor1	Single	more than one	Male	yes	yes	no	no	yes	yes	yes	no	no	no	no	yes	yes	no	flat share	1-2	no	yes	positive
TCFSEG71	FSEG	24	Bachelor1	Single	more than one	Male	yes	no	no	no	yes	no	no	no	no	no	no	yes	yes	yes	Family	more than two	no	yes	negative
TCFSEG72	FSEG	21	Bachelor1	Single	more than one	Male	yes	no	no	no	no	yes	Ignore	no	no	no	yes	yes	yes	yes	Family	more than two	no	yes	positive
TCFSEG73	FSEG	27	Bachelor2	Single	more than one	Male	yes	no	no	no	no	no	no	no	no	no	no	no	no	no	Family	more than two	no	no	negative
TCFSEG74	FSEG	21	Bachelor1	Maried	one	Male	yes	no	no	no	yes	no	no	no	no	no	no	yes	yes	yes	Family	more than two	no	yes	negative
TCFSEG75	FSEG	26	Bachelor3	Single	one	Male	yes	no	no	no	no	yes	Ignore	no	no	no	no	yes	yes	no	Family	more than two	no	yes	negative
TCFSEG76	FSEG	26	Bachelor3	Single	more than one	Male	yes	no	no	no	no	yes	Ignore	no	no	no	no	yes	yes	yes	Family	more than two	yes	yes	negative
TCFSEG77	FSEG	20	Bachelor2	Single	more than one	Male	yes	no	no	no	no	no	no	no	no	no	no	no	no	yes	Family	more than two	no	yes	negative
TCFSEG78	FSEG	24	Bachelor3	Single	one	Male	yes	no	no	no	yes	no	no	no	no	no	no	yes	no	no	Family	more than two	no	yes	negative
TCFSEG79	FSEG	21	Bachelor1	Single	more than one	Femal	yes	no	no	no	no	no	yes	no	no	no	no	no	yes	yes	Family	more than two	no	yes	negative
TCFSEG80	FSEG	34	Bachelor2	Maried	more than one	Male	yes	yes	no	no	no	no	no	no	no	no	no	yes	yes	no	Family	more than two	no	yes	negative
TCFSEG81	FSEG	22	Bachelor3	Single	one	Femal	yes	no	no	no	no	no	no	no	no	no	no	yes	yes	yes	Family	more than two	no	yes	negative
TCFSEG82	FSEG	25	Bachelor2	Single	more than one	Male	yes	yes	no	no	no	no	no	no	no	no	no	yes	yes	no	Family	more than two	no	yes	negative
TCFSEG83	FSEG	20	Bachelor1	Single	one	Femal	yes	no	no	no	no	no	no	no	no	no	no	yes	yes	yes	Family	more than two	no	yes	negative
TCFSEG84	FSEG	25	Bachelor2	Maried	more than one	Femal	yes	yes	no	no	no	no	no	no	no	no	no	yes	no	no	Family	more than two	no	yes	negative
TCFSEG85	FSEG	20	Bachelor1	Single	more than one	Male	yes	no	no	no	no	no	no	no	no	no	no	yes	no	no	Family	more than two	no	no	negative
TCFSEG86	FSEG	26	Bachelor3	Maried	one	Male	yes	no	yes	no	no	no	no	yes	no	no	yes	yes	yes	no	Family	more than two	no	yes	negative
TCFSEG87	FSEG	23	Bachelor2	Single	one	Male	yes	no	no	no	no	no	no	no	no	no	no	no	yes	yes	Family	more than two	no	yes	negative
TCFSEG88	FSEG	22	Bachelor2	Single	one	Femal	yes	no	no	no	no	no	no	no	no	no	no	yes	no	yes	Family	more than two	no	no	negative
TCFSEG89	FSEG	21	Bachelor1	Single	one	Male	yes	yes	no	no	no	no	yes	no	no	no	no	no	yes	no	Family	more than two	no	yes	negative
TCFSEG90	FSEG	18	Bachelor1	Single	one	Femal	yes	no	no	no	no	no	yes	no	no	no	no	yes	no	yes	Family	more than two	no	yes	negative
TCFSEG91	FSEG	23	Bachelor3	Single	one	Male	no	no	no	no	yes	no	no	no	no	no	no	no	no	no	Family	1-2	no	yes	negative
TCFSEG92	FSEG	26	Bachelor3	Single	more than one	Male	no	no	no	no	no	no	yes	no	yes	no	no	yes	yes	yes	Family	more than two	yes	yes	negative
TCFSEG93	FSEG	25	Bachelor3	Maried	one	Femal	yes	yes	no	no	no	no	Ignore	no	no	no	no	yes	no	yes	Family	more than two	no	yes	negative
TCFSEG94	FSEG	25	Bachelor3	Single	more than one	Male	yes	yes	no	no	no	no	no	no	no	yes	no	yes	no	yes	Family	1-2	no	yes	negative
TCFSEG95	FSEG	24	Bachelor3	Single	more than one	Male	no	no	no	no	no	no	Ignore	no	no	no	no	no	yes	no	Family	1-2	no	no	negative
TCFSEG96	FSEG	26	Bachelor3	Single	more than one	Femal	no	no	no	no	no	no	no	yes	no	no	no	yes	no	yes	Family	more than two	no	no	negative
TCFSEG97	FSEG	24	Bachelor3	Single	more than one	Femal	no	no	no	no	no	no	yes	no	no	no	no	no	no	no	Family	more than two	no	no	negative
TCFSEG98	FSEG	22	Bachelor3	Single	more than one	Femal	no	no	no	no	no	no	no	no	no	no	no	no	no	no	Family	more than two	no	yes	negative
TCFSEG99	FSEG	26	Bachelor3	Single	more than one	Male	yes	no	yes	no	no	no	yes	yes	no	yes	no	no	no	no	Family	more than two	no	no	negative
TCUEK 001	UEK	22	Bachelor2	Maried	one	Femal	no	yes	no	no	yes	no	yes	no	no	no	no	yes	yes	yes	Family	more than two	no	no	negative
TCUEK 002	UEK	21	Bachelor2	Single	more than one	Femal	no	no	no	no	no	no	no	no	no	no	no	yes	no	yes	Family	1-2	no	yes	negative
TCUEK 003	UEK	24	Bachelor3	Single	one	Femal	no	yes	yes	no	yes	no	no	no	no	no	no	no	no	yes	Family	1-2	no	yes	negative
TCUEK 004	UEK	23	Bachelor3	Single	more than one	Male	yes	no	no	no	no	no	no	no	no	yes	no	no	no	no	flat share	more than two	no	no	negative
TCUEK 005	UEK	50	Bachelor3	Maried	one	Male	yes	no	no	no	yes	no	no	no	no	yes	no	yes	no	no	Family	more than two	no	yes	negative
TCUEK 006	UEK	25	Bachelor3	Single	one	Male	yes	no	no	no	no	no	no	no	no	yes	no	yes	no	yes	flat share	1-2	no	no	negative
TCUEK 007	UEK	20	Bachelor2	Single	more than one	Male	yes	yes	no	no	no	no	no	no	yes	yes	no	no	no	yes	flat share	1-2	no	no	positive
TCUEK 008	UEK	30	Bachelor3	Maried	one	Male	yes	no	no	no	no	no	no	no	no	yes	no	yes	no	no	Family	more than two	no	yes	negative
TCUEK 009	UEK	25	Bachelor3	Maried	more than one	Male	yes	yes	no	no	no	no	yes	no	no	yes	no	yes	yes	yes	flat share	1-2	no	no	negative
TCUEK 010	UEK	27	Bachelor3	Maried	one	Male	yes	no	no	no	no	no	no	no	no	yes	no	yes	no	no	alone	1-2	no	no	negative
TCUEK 011	UEK	22	Bachelor2	Single	more than one	Male	yes	no	no	no	no	no	no	no	no	yes	no	no	no	yes	Family	more than two	no	no	negative
TCUEK 012	UEK	25	Bachelor2	Maried	one	Male	yes	no	no	no	no	no	yes	no	no	yes	no	yes	no	yes	flat share	more than two	no	yes	positive
TCUEK 013	UEK	25	Bachelor3	Maried	one	Male	yes	no	no	no	no	no	no	no	no	yes	no	yes	yes	no	Family	1-2	no	yes	negative
TCUEK 014	UEK	21	Bachelor3	Maried	one	Male	yes	no	no	no	no	no	no	no	no	yes	no	yes	yes	no	Family	1-2	no	yes	negative
TCUEK 015	UEK	25	Bachelor3	Single	more than one	Male	yes	no	no	no	no	no	Ignore	no	no	yes	no	no	yes	yes	Family	1-2	no	yes	negative
TCUEK 016	UEK	27	Bachelor3	Maried	one	Male	no	no	no	no	no	no	no	no	no	yes	no	yes	no	yes	Family	more than two	no	no	negative
TCUEK 017	UEK	26	Bachelor2	Single	more than one	Male	yes	no	no	no	no	no	no	no	no	yes	no	yes	yes	no	Family	1-2	no	yes	negative
TCUEK 018	UEK	25	Bachelor3	Single	more than one	Femal	no	no	no	no	no	no	yes	no	no	no	no	yes	no	no	Family	1-2	no	yes	negative
TCUEK 019	UEK	25	Bachelor3	Single	more than one	Male	no	no	no	no	yes	no	yes	no	no	yes	no	yes	yes	yes	Family	1-2	no	no	negative
TCUEK 020	UEK	23	Bachelor3	Single	more than one	Male	no	no	no	no	no	yes	Ignore	no	no	yes	no	no	no	no	Family	more than two	no	no	negative
TCUEK 021	UEK	26	Bachelor3	Maried	one	Male	yes	no	no	no	no	no	no	no	no	yes	no	yes	yes	yes	Family	more than two	no	yes	negative
TCUEK 022	UEK	23	Bachelor3	Single	more than one	Femal	no	yes	no	no	no	no	no	no	no	no	no	yes	yes	yes	Family	more than two	no	yes	negative
TCUEK 023	UEK	23	Bachelor3	Maried	one	Femal	no	yes	no	no	yes	yes	no	no	no	no	no	yes	no	no	Family	more than two	no	yes	negative
TCUEK 024	UEK	25	Bachelor3	Maried	one	Femal	no	yes	no	no	no	no	no	no	no	no	no	yes	yes	yes	Family	1-2	no	yes	negative
TCUEK 025	UEK	35	Bachelor3	Maried	one	Male	no	yes	no	no	no	no	yes	no	no	yes	no	yes	no	yes	Family	more than two	no	yes	negative
TCUEK 026	UEK	25	Bachelor3	Single	more than one	Male	yes	yes	no	no	yes	no	yes	no	no	yes	no	yes	no	yes	Family	1-2	no	yes	negative
TCUEK 027	UEK	24	Bachelor3	Single	more than one	Male	no	no	no	no	no	no	no	no	no	yes	no	yes	no	no	flat share	1-2	no	no	negative
TCUEK 028	UEK	31	Bachelor3	Maried	one	Male	no	no	no	no	no	no	no	no	no	yes	no	yes	no	no	Family	1-2	no	no	negative
TCUEK 029	UEK	24	Bachelor3	Single	more than one	Male	yes	yes	no	no	no	no	yes	no	no	yes	no	yes	no	no	Family	more than two	no	no	positive
TCUEK 030	UEK	23	Bachelor3	Single	more than one	Male	no	yes	no	no	no	no	no	no	no	yes	no	yes	no	no	Family	1-2	no	no	negative
TCUEK 031	UEK	24	Bachelor3	Single	more than one	Male	yes	yes	no	no	no	no	no	no	no	yes	no	yes	no	no	Family	more than two	no	no	negative
TCUEK 032	UEK	23	Bachelor1	Maried	one	Male	no	no	no	no	no	no	no	no	no	yes	no	yes	no	no	Family	more than two	no	no	positive
TCUEK 033	UEK	32	Bachelor3	Maried	one	Male	no	no	no	no	no	no	Ignore	no	no	yes	no	yes	yes	yes	Family	1-2	no	no	negative
TCUEK 034	UEK	22	Bachelor1	Maried	one	Male	no	no	no	no	no	no	no	no	no	yes	no	yes	no	no	flat share	more than two	no	no	negative
TCUEK 035	UEK	23	Bachelor2	Maried	one	Male	no	no	no	no	no	no	no	no	no	yes	no	yes	no	yes	Family	1-2	no	no	negative
TCUEK 036	UEK	25	Bachelor3	Maried	one	Femal	yes	yes	no	no	no	no	no	no	no	no	no	yes	no	no	Family	1-2	no	yes	negative
TCUEK 037	UEK	22	Bachelor1	Maried	one	Male	yes	no	no	no	no	no	yes	no	no	yes	no	yes	no	no	Family	more than two	no	no	negative
TCUEK 038	UEK	23	Bachelor3	Single	more than one	Male	no	no	no	no	no	no	no	no	no	yes	no	yes	yes	yes	flat share	1-2	no	yes	negative
TCUEK 039	UEK	22	Bachelor3	Single	more than one	Male	no	no	yes	no	no	no	no	no	no	yes	no	yes	yes	yes	Family	more than two	no	yes	positive
TCUEK 040	UEK	27	Bachelor3	Maried	more than one	Male	no	no	no	no	no	no	no	no	no	yes	no	yes	no	no	flat share	1-2	no	no	negative
TCUEK 041	UEK	26	Bachelor3	Maried	one	Femal	yes	yes	no	no	yes	no	no	no	no	no	no	yes	no	yes	Family	1-2	no	no	negative
TCUEK 042	UEK	36	Bachelor3	Maried	one	Femal	yes	yes	no	no	no	no	no	no	no	no	no	yes	no	yes	Family	more than two	no	yes	negative
TCUEK 043	UEK	29	Bachelor3	Maried	one	Male	yes	yes	yes	no	no	no	yes	no	no	yes	no	yes	yes	yes	Family	1-2	no	yes	negative
TCUEK 044	UEK	24	Bachelor3	Single	more than one	Femal	no	no	no	no	no	no	no	no	no	no	no	yes	no	yes	Family	1-2	no	no	negative
TCUEK 045	UEK	24	Bachelor3	Single	more than one	Femal	no	yes	no	yes	yes	no	no	no	no	yes	no	yes	yes	no	Family	1-2	no	no	negative
TCUEK 046	UEK	32	Bachelor3	Maried	one	Male	no	no	no	no	no	no	no	no	no	yes	no	yes	yes	no	alone	1-2	no	no	negative
TCUEK 047	UEK	25	Bachelor3	Single	more than one	Male	yes	no	no	no	no	no	no	no	no	yes	no	yes	no	yes	Family	more than two	no	yes	negative
TCUEK 048	UEK	20	Bachelor1	Single	more than one	Male	yes	no	no	no	no	no	no	no	no	yes	no	yes	yes	yes	flat share	more than two	no	yes	negative
TCUEK 049	UEK	22	Bachelor1	Maried	one	Male	no	no	no	no	no	no	no	no	no	yes	no	yes	yes	no	Family	1-2	no	yes	negative
TCUEK 050	UEK	26	Bachelor1	Maried	one	Male	no	no	no	no	no	no	no	no	no	yes	no	yes	yes	no	Family	more than two	no	yes	negative
